# Supplementary material for: Projected climate change effects on suitable habitat for Pseudosuccinea columella and Radix natalensis in uMgungundlovu, South Africa
Source: PLoS One. 2026 Jul 16;21(7):e0351465. doi: 10.1371/journal.pone.0351465 (PMC13374904; doi:10.1371/journal.pone.0351465)
Supplement: S1 Data — (XLSX) [file pone.0351465.s001.xlsx]

## Sheet: Coordinates
DateOfcollection	SiteNumber	Municipality	SiteName	Lat (DD)	Long (DD)	Pcolumella	R natalensis
4/16/2024	1	uMkhambathini	Nonzila stream	-29.5724	30.5851	0	4
4/16/2024	2	uMkhambathini	Umgeni dam	-29.5763	30.6029	27	0
4/16/2024	3	uMkhambathini	Nagle stream	-29.5992	30.6267	0	2
4/16/2024	4	uMshwathi	Albert falls	-29.4295	30.4329	0	0
4/17/2024	5	Richmond	Mlazi river	-29.8072	30.4089	13	0
4/17/2024	6	Richmond	Hopewell	-29.8013	30.3851	20	0
4/18/2024	7	Richmond	Richmond	-29.8776	30.2657	18	0
4/18/2024	8	Richmond	Richmond	-29.8688	30.2633	0	2
4/18/2024	9a	Richmond	Beaulieu dam a	-29.8655	30.2378	11	0
4/18/2024	9b	Richmond	Beaulieu dam b	-29.8619	30.2401	0	0
4/18/2024	9c	Richmond	Beaulieu dam c	-29.8675	30.2345	8	0
4/18/2024	10	Richmond	Congco	-29.9161	30.2224	10	0
4/18/2024	11	Richmond	Congco	-29.9329	30.2203	2	0
4/19/2024	12	Mkhambathini	Eston	-29.8386	30.5217	10	0
4/19/2024	13	Richmond	Mapstone	-2978141	30.3768	55	0
4/20/2024	14	Umgeni	Mthinzima	-29.5484	30.2005	54	0
4/20/2024	15	Umgeni	Mthinzima 2	-29.5644	30.1912	0	0
4/20/2024	16	Msunduzi	Emaswazini	-29.6672	30.0824	0	0
4/20/2024	17	Msunduzi	Emaswazini	-29.6554	30.0988	10	0
4/20/2024	18	Umgeni	Midmar dam	-29.5401	30.1932	16	6
4/21/2024	19	Impendle	Dam	-29.6279	29.8925	0	0
4/21/2024	20	Impendle	Sithunjwana stream	-29.6239	29.886	10	0
4/21/2024	21	Impendle	Sithunjwana river	-29.6015	29.8741	12	0
4/21/2024	22	Impendle	Kwafik'suthe dam	-29.6717	29.8758	31	0
4/22/2024	23	Mpofana	Miller farm	-29.2875	29.8979	6	0
4/22/2024	23b	Mpofana	Miller farm	-29.2884	29.901	25	0
4/22/2024	24	Mpofana	Rosetta dam	-29.305	29.9744	39	0
4/22/2024	25	Umgeni	Waterwood	-29.4324	29.9292	26	0
4/22/2024	26	Impendle	Ivanhoe	-29.5692	29.8682	1	2
4/23/2024	27	Msunduzi	Henley dam	-29.6251	30.2421	5	0
4/24/2024	28	Mpofana	Mooi River	-29.2114	29.9997	4	0
4/24/2024	29a	Mpofana	The Plains Farm	-29.1426	30.0042	15	0
4/24/2024	29b	Mpofana	The Plains Farm	-29.1492	30.0082	29	0
4/24/2024	29c	Mpofana	The Plains Farm	-29.1487	30.0088	0	0
4/24/2024	29d	Mpofana	The Plains Farm	-29.1444	30.0115	11	0
4/24/2024	30	Mpofana	Mooi River dam	-29.0741	30.1095	21	0
4/25/2024	31	Mshwathi	Mshwathi	-29.5226	30.4155	0	0
5/25/2024	32	Mshwathi	Mkabela	-29.4109	30.64	6	0
5/25/2024	33	Mshwathi	Khamanzi	-29.4213	30.7421	1	0
5/25/2024	34	Mshwathi	Dalton	-29.4218	30.7436	1	0
4/26/2024	35	Mkhambathini		-29.9287	30.5546	2	0
4/26/2024	36	Mkhambathini		-30.0514	30.5366	0	0
4/26/2024	37	Mkhambathini	Esgodini	-30.0563	30.5321	0	0
4/26/2024	38	Mkhambathini	esgodini	-29.9774	30.4713	1	0
4/26/2024	39	Richmond		-30.0226	30.3927	69	0
